# Supplementary material for: Phenotypic Impact of Rare Potentially Damaging Copy Number Variation in Obsessive-Compulsive Disorder and Chronic Tic Disorders
Source: Genes (Basel). 2022 Oct 5;13(10):1796. doi: 10.3390/genes13101796 (PMC9601402; doi:10.3390/genes13101796)
Supplement: Supplementary file 1 [file genes-13-01796-s001.zip › TableS1.xlsx]

## Sheet: Info
Table S1. List of genomic disorders derived from ClinGen and DECIPHER

## Sheet: Data
Name	Chromosome	hg19 start	hg19 end	Haploinsufficiency Score (ClinGen)	Triplosensitivity Score (ClinGen)	Deletion/Duplication	Ref
1p36 microdeletion syndrome	1	10001	12840259			Deletion	Decipher
1p36 terminal region (includes GABRD)	1	834083	6289973	3	2	Deletion	ClinGen
1q21.1 recurrent region (BP3-BP4, distal) (includes GJA5)	1	146577486	147394506	3	3	Deletion/Duplication	ClinGen
1q43q44 terminal region (includes AKT3)	1	243287730	245318287	3	0	Deletion	ClinGen
2p15-16.1 microdeletion syndrome	2	59285696	61819815			Deletion	Decipher
2p15p16.1 region (includes BCL11A)	2	59139200	62488871	3	1	Deletion/Duplication	ClinGen
2p21 Microdeletion Syndrome	2	44410451	44589584			Deletion	Decipher
2q33.1 deletion syndrome	2	196925121	205206939			Deletion	Decipher
2q37 monosomy	2	239969863	240322643			Deletion	Decipher
2q37.3 terminal region (includes HDAC4)	2	195726835	197344663	3	0	Deletion/Duplication	ClinGen
3q29 microdeletion/microduplication syndrome	3	195726835	197344663			Deletion/Duplication	Decipher
3q29 recurrent region (includes DLG1)	3	195756054	197344662	3	2	Deletion	ClinGen
4p16.3 terminal (Wolf-Hirshhorn syndrome) region	4	331568	2010962	3	2	Deletion	ClinGen
Wolf-Hirschhorn Syndrome	4	1569197	2110236			Deletion	Decipher
5p15 terminal (Cri du chat syndrome) region	5	37693	11347262	3	2	Deletion	ClinGen
5q35 recurrent (Sotos syndrome) region (includes NSD1)	5	175728979	177047793	3	3	Deletion/Duplication	ClinGen
Adult-onset autosomal dominant leukodystrophy (ADLD)	5	126112314	126172712			Duplication	Decipher
Cri du Chat Syndrome (5p deletion)	5	10001	12533304			Deletion	Decipher
Familial Adenomatous Polyposis	5	112043201	112181936			Deletion	Decipher
Sotos syndrome	5	175724636	177052116			Deletion	Decipher
6q24 region (includes PLAGL1)	6	144243292	144416561	1	3	Duplication	ClinGen
7q11.23 duplication syndrome	7	72744455	74142672			Duplication	Decipher
7q11.23 recurrent (Williams-Beuren syndrome) region (includes ELN)	7	72744455	74142510	3	3	Deletion/Duplication	ClinGen
7q36.3 ZRS (SHH cis-regulatory) duplication region (within LMBR1 intron 5)	7	156583796	156584568	0	3	Duplication	ClinGen
Split hand/foot malformation 1 (SHFM1)	7	96318078	96339203			Deletion	Decipher
Williams-Beuren Syndrome (WBS)	7	72744455	74142672			Deletion	Decipher
8p23.1 deletion/duplication syndrome	8	8100055	11764629			Deletion/Duplication	Decipher
8q21.11 Microdeletion Syndrome	8	77226464	77766239			Deletion	Decipher
9q subtelomeric deletion syndrome	9	140513443	140730578			Deletion	Decipher
10q22.3q23.2 recurrent region (LCR-3/4-flanked) (includes BMPR1A)	10	81682843	88739388	3	1	Deletion	ClinGen
11p11.2 (Potocki-Shaffer syndrome) region (includes ALX4, EXT2)	11	43894800	46152450	3	0	Deletion	ClinGen
11p13 (WAGR syndrome) region	11	31803509	32510988	3	1	Deletion	ClinGen
Potocki-Shaffer syndrome	11	43994800	46052450			Deletion	Decipher
WAGR 11p13 deletion syndrome	11	31806339	32457087			Deletion	Decipher
12q14 microdeletion syndrome	12	65071919	68645525			Deletion	Decipher
15q11q13 recurrent (PWS/AS) region (BP1-BP3, Class 1)	15	22782170	28134728	3	3	Deletion/Duplication	ClinGen
15q11q13 recurrent (PWS/AS) region (BP2-BP3, Class 2)	15	23465365	28134728	3	3	Deletion/Duplication	ClinGen
15q13.3 microdeletion syndrome	15	30910306	32445407			Deletion	Decipher
15q13.3 recurrent region (BP4-BP5) (includes CHRNA7)	15	31192889	32445405	3	1	Deletion	ClinGen
15q13.3 recurrent region (D-CHRNA7 to BP5) (includes CHRNA7 and OTUD7A)	15	32019621	32445405	3	40	Deletion	ClinGen
15q24 recurrent microdeletion syndrome	15	74412643	75972911			Deletion	Decipher
15q24 recurrent region (A-C)	15	72963715	75508312	3	1	Deletion	ClinGen
15q24 recurrent region (A-D) (includes SIN3A)	15	72963715	75972909	3	1	Deletion	ClinGen
15q24 recurrent region (C-D) (includes SIN3A)	15	75631787	75972909	3	0	Deletion	ClinGen
15q25.2 recurrent region (LCR B-C, proximal)	15	83213988	84714733	3	0	Deletion	ClinGen
15q26 overgrowth syndrome	15	99357970	102521392			Duplication	Decipher
Angelman syndrome (Type 1)	15	23564855	28438266			Deletion	Decipher
Angelman syndrome (Type 2)	15	23619912	28438266			Deletion	Decipher
Prader-Willi syndrome (Type 1)	15	23564855	28438266			Deletion	Decipher
16p11.2 microduplication syndrome	16	29606852	30199855			Duplication	Decipher
16p11.2 recurrent region (distal, BP2-BP3) (includes SH2B1)	16	28822635	29046499	3	1	Deletion	ClinGen
16p11.2 recurrent region (proximal, BP4-BP5) (includes TBX6)	16	29649997	30199852	3	3	Deletion/Duplication	ClinGen
16p11.2-p12.2 microduplication or micodeletion syndrome	16	21475060	29284077			Deletion/Duplication	Decipher
16p13.11 recurrent microdeletion or microduplication (neurocognitive disorder susceptibility locus)	16	14986684	16486684			Deletion/Duplication	Decipher
16p13.11 recurrent region (BP2-BP3) (includes MYH11)	16	15511711	16292265	3	2	Deletion	ClinGen
16p13.3 region (includes CREBBP)	16	3775056	3930121	3	1	Deletion	ClinGen
ATR-16 syndrome	16	60001	834372			Deletion	Decipher
Recurrent 16p12.1 microdeletion (neurodevelopmental susceptibility locus)	16	21946524	22467284			Deletion	Decipher
Rubinstein-Taybi Syndrome	16	3775055	3930121			Deletion	Decipher
17p11.2 recurrent (SMS/PLS) region (includes RAI1)	17	16810028	20213202	3	3	Deletion/Duplication	ClinGen
17p12 recurrent (HNPP/CMT1A) region (includes PMP22)	17	14097915	15422952	3	3	Deletion/Duplication	ClinGen
17p13.3 (Miller-Dieker syndrome) region (includes YWHAE and PAFAH1B1)	17	1247833	2588909	3	3	Deletion/Duplication	ClinGen
17q11.2 recurrent region (includes NF1)	17	29097069	30264027	3	2	Deletion	ClinGen
17q12 recurrent (RCAD syndrome) region (includes HNF1B)	17	34815072	36192489	3	3	Deletion/Duplication	ClinGen
17q21.3 recurrent region (includes KANSL1)	17	43705166	44164880	3	1	Deletion	ClinGen
17q21.31 recurrent microdeletion syndrome (Koolen de Vries syndrome)	17	43705166	44294406			Deletion	Decipher
17q23.1q23.2 recurrent region (includes TBX2, TBX4)	17	58113002	60275809	3	2	Deletion	ClinGen
Charcot-Marie-Tooth syndrome type 1A (CMT1A)	17	14097915	15470903			Duplication	Decipher
Hereditary Liability to Pressure Palsies (HNPP)	17	14097915	15470903			Deletion	Decipher
Miller-Dieker syndrome (MDS)	17	1	2588909			Deletion	Decipher
NF1-microdeletion syndrome	17	29107097	30263321			Deletion	Decipher
Potocki-Lupski syndrome (17p11.2 duplication syndrome)	17	16773072	20222149			Duplication	Decipher
RCAD (renal cysts and diabetes)	17	34815073	36215917			Deletion	Decipher
Smith-Magenis Syndrome	17	16773072	20222149			Deletion	Decipher
Early-onset Alzheimer disease with cerebral amyloid angiopathy	21	27252860	27543446			Duplication	Decipher
22q11 deletion syndrome (Velocardiofacial / DiGeorge syndrome)	22	19009792	21452445			Deletion	Decipher
22q11.2 distal deletion syndrome	22	21917117	23722445			Deletion	Decipher
22q11.2 recurrent (DGS/VCFS) region (proximal, A-B) (includes TBX1)	22	18924718	20299685	3	3	Deletion/Duplication	ClinGen
22q11.2 recurrent (DGS/VCFS) region (proximal, A-D) (includes TBX1)	22	18912231	21465672	3	3	Deletion/Duplication	ClinGen
22q11.2 recurrent region (distal type I, D-E/F)	22	21917117	23649111	3	3	Deletion/Duplication	ClinGen
22q11.21 recurrent (Cat eye syndrome) region (includes CECR2)	22	17392953	18591860	0	3	Duplication	ClinGen
22q13 deletion syndrome (Phelan-Mcdermid syndrome)	22	51045516	51187844			Deletion	Decipher
Leri-Weill dyschondrostosis (LWD) - SHOX deletion	X	460558	753877			Deletion	Decipher
Leri-Weill dyschondrostosis (LWD) - SHOX deletion	X	751878	867875			Deletion	Decipher
Pelizaeus-Merzbacher disease	X	103031438	103047547			Duplication	Decipher
Steroid sulphatase deficiency (STS)	X	6455812	8133195			Deletion	Decipher
Xp11.22 region (includes HUWE1)	X	53363456	53793054	0	3	Duplication	ClinGen
Xp11.22-linked intellectual disability	X	53401070	53683275			Duplication	Decipher
Xp11.22p11.23 recurrent region (includes SHROOM4)	X	48306152	52103258	0	3	Duplication	ClinGen
Xp11.23 region (includes MAOA and MAOB)	X	43514154	43741720	3	0	Deletion	ClinGen
Xp21.2 region (includes NR0B1)	X	30195000	30355000	0	3	Duplication	ClinGen
Xp22.31 recurrent region (includes STS)	X	6455812	8124954	3	40	Deletion	ClinGen
Xq28 (MECP2) duplication	X	153287263	153363188			Duplication	Decipher
Xq28 Microduplication	X	153624563	153881853			Duplication	Decipher
Xq28 recurrent region (includes GDI1)	X	153624564	153783898	0	3	Duplication	ClinGen
Xq28 recurrent region (int22h1/int22h2-flanked) (includes RAB39B)	X	154118603	154564401	3	3	Deletion/Duplication	ClinGen
Xq28 region (includes MECP2)	X	153273980	153375749	0	3	Duplication	ClinGen
