# Supplementary material for: Phenotypic Impact of Rare Potentially Damaging Copy Number Variation in Obsessive-Compulsive Disorder and Chronic Tic Disorders
Source: Genes (Basel). 2022 Oct 5;13(10):1796. doi: 10.3390/genes13101796 (PMC9601402; doi:10.3390/genes13101796)
Supplement: Supplementary file 1 [file genes-13-01796-s001.zip › TableS2.xlsx]

## Sheet: Info
Table S2. List of potentially damaging CNV

## Sheet: Data
ID	Sex	Chromosome	Position start (hg19)	Position end (hg19)	Length (bp)	Genes	Type	Overlap with genomic disorders	OCD	CTD	Category
1	Female	chr16	319502	4851862	4532360	ABCA17P,ABCA3,ADCY9,AMDHD2,ANKS3,ARHGDIG,ATP6V0C,AXIN1,BAIAP3,BRICD5,C16orf13,C16orf59,C16orf71,C16orf90,C16orf91,C16orf96,C1QTNF8,CACNA1H,CAPN15,CASKIN1,CASP16P,CCDC154,CCDC64B,CCDC78,CCNF,CDIP1,CEMP1,CHTF18,CLCN7,CLDN6,CLDN9,CLUAP1,CORO7,CORO7-PAM16,CRAMP1,CREBBP,DECR2,DNAJA3,DNASE1,DNASE1L2,E4F1,ECI1,EME2,ERVK13-1,FAHD1,FAM173A,FAM195A,FAM234A,FBXL16,FLJ42627,FLYWCH1,FLYWCH2,GFER,GLIS2,GLIS2-A…	Deletion	16p13.3 deletion (includes CREBBP)	1	0	Overlap with genomic disorders
2	Female	chr22	18877787	21800049	2922262	AIFM3,ARVCF,BCRP2,C22orf29,C22orf39,CCDC188,CDC45,CLDN5,CLTCL1,COMT,CRKL,DGCR10,DGCR11,DGCR14,DGCR2,DGCR5,DGCR6,DGCR6L,DGCR8,DGCR9,FAM230B,GNB1L,GP1BB,GSC2,HIC2,HIRA,KLHL22,LINC00895,LINC00896,LINC01311,LOC101928891,LOC284865,LRRC74B,LZTR1,MED15,MIR1286,MIR1306,MIR185,MIR3618,MIR4761,MIR649,MIR6816,MRPL40,P2RX6,P2RX6P,PI4KA,PI4KAP1,POM121L4P,POM121L8P,PRODH,RANBP1,RIMBP3,RIMBP3B,RIMBP3C,RTN4R,SCA…	Deletion	22q11.2 deletion (Velo-cardio-facial syndrome/DiGeorge syndrome; proximal, A-D; includes TBX1)	1	0	Overlap with genomic disorders
3	Female	chr16	15100399	16292128	1191729	ABCC1,ABCC6,C16orf45,FOPNL,KIAA0430,LOC100505915,MIR3180-4,MIR484,MIR6506,MIR6511B1,MIR6511B2,MPV17L,MYH11,NDE1,NPIPA5,NTAN1,PDXDC1,PKD1P6-NPIPP1,RRN3	Deletion	16p13.11 deletion (BP2-BP3; includes MYH11)	0	1	Overlap with genomic disorders
4	Female	chr16	29647342	30209234	561892	ALDOA,ASPHD1,BOLA2,BOLA2B,C16orf54,C16orf92,CDIPT,CDIPT-AS1,CORO1A,DOC2A,FAM57B,GDPD3,HIRIP3,INO80E,KCTD13,KIF22,LOC101928595,LOC606724,MAPK3,MAZ,MVP,PAGR1,PPP4C,PRRT2,QPRT,SEZ6L2,SLX1A,SLX1A-SULT1A3,SLX1B,SLX1B-SULT1A4,SPN,TAOK2,TBX6,TMEM219,YPEL3,ZG16	Deletion	16p11.2 deletion (proximal, BP4-BP5; includes TBX6)	1	0	Overlap with genomic disorders
5	Male	chr15	83254708	84919109	1664401	ACTG1P17,ADAMTSL3,AP3B2,BNC1,BTBD1,C15orf40,CPEB1,CPEB1-AS1,EFTUD1P1,FAM103A1,FSD2,GOLGA2P7,GOLGA6L4,HDGFRP3,HOMER2,LOC338963,LOC440300,LOC642423,MIR4515,SCARNA15,SH3GL3,SNHG21,TM6SF1,UBE2Q2L,WHAMM	Deletion	15q25.2 deletion (LCR B-C, proximal)	1	1	Overlap with genomic disorders
6	Male	chr1	146326373	148009507	1683134	ACP6,BCL9,CHD1L,FMO5,GJA5,GJA8,GPR89B,LINC00624,LOC100132057,LOC101927468,LOC728989,MIR5087,MIR6077,NBPF10,NBPF11,NBPF12,NBPF13P,NBPF20,NBPF25P,NBPF8,PDIA3P1,PDZK1P1,PPIAL4A,PPIAL4C,PRKAB2,RNVU1-19,RNVU1-8	Deletion	1q21.1 deletion (BP3-BP4, distal; includes GJA5)	1	0	Overlap with genomic disorders
7	Female	chr17	34883848	36232526	1348678	AATF,ACACA,C17orf78,DDX52,DHRS11,DUSP14,GGNBP2,HNF1B,LHX1,MIR2909,MIR378J,MRM1,MYO19,PIGW,SNORA90,SYNRG,TADA2A,YWHAEP7	Dupliation	17q12 duplication (RCAD syndrome; includes HNF1B)	0	1	Overlap with genomic disorders
8	Male	chr22	18877787	21461607	2583820	AIFM3,ARVCF,BCRP2,C22orf29,C22orf39,CCDC188,CDC45,CLDN5,CLTCL1,COMT,CRKL,DGCR10,DGCR11,DGCR14,DGCR2,DGCR5,DGCR6,DGCR6L,DGCR8,DGCR9,GNB1L,GP1BB,GSC2,HIRA,KLHL22,LINC00895,LINC00896,LINC01311,LOC101928891,LOC284865,LRRC74B,LZTR1,MED15,MIR1286,MIR1306,MIR185,MIR3618,MIR4761,MIR649,MIR6816,MRPL40,P2RX6,P2RX6P,PI4KA,PI4KAP1,POM121L4P,PRODH,RANBP1,RIMBP3,RTN4R,SCARF2,SEPT5,SEPT5-GP1BB,SERPIND1,SLC25A1,…	Dupliation	22q11.2 duplication (DGS/VCFS; proximal, A-D; includes TBX1)	1	0	Overlap with genomic disorders
9	Male	chr5	175562904	177127456	1564552	ARL10,B4GALT7,CDHR2,CLTB,DBN1,DDX41,DOK3,EIF4E1B,F12,FAF2,FAM193B,FGFR4,GPRIN1,GRK6,HIGD2A,HK3,KIAA1191,LINC01574,LMAN2,LOC202181,LOC643201,MIR1271,MIR4281,MXD3,NOP16,NSD1,PDLIM7,PFN3,PRELID1,PRR7,PRR7-AS1,RAB24,RGS14,RNF44,SIMC1,SLC34A1,SNCB,TMED9,TSPAN17,UIMC1,UNC5A,ZNF346	Dupliation	5q35 duplication (Sotos syndrome; includes NSD1)	1	0	Overlap with genomic disorders
10	Female	chrX	153993725	154683663	689938	BRCC3,CLIC2,CMC4,DKC1,F8,F8A1,F8A2,F8A3,FUNDC2,H2AFB1,H2AFB2,H2AFB3,LOC101927830,MIR1184-1,MIR1184-2,MIR1184-3,MIR664B,MPP1,MTCP1,RAB39B,SMIM9,SNORA36A,SNORA56,TMLHE-AS1,VBP1	Dupliation	Xq28 duplication (int22h1/int22h2-flanked; includes RAB39B)	1	0	Overlap with genomic disorders
11	Female	chrX	154124353	154514919	390566	BRCC3,CLIC2,CMC4,F8,FUNDC2,MTCP1,RAB39B,VBP1	Dupliation	Xq28 duplication (int22h1/int22h2-flanked; includes RAB39B)	1	0	Overlap with genomic disorders
12	Female	chr16	14975292	16314894	1339602	ABCC1,ABCC6,C16orf45,FOPNL,KIAA0430,LOC100288162,LOC100505915,MIR3179-1,MIR3179-2,MIR3179-3,MIR3179-4,MIR3180-1,MIR3180-2,MIR3180-3,MIR3180-4,MIR3670-1,MIR3670-2,MIR3670-3,MIR3670-4,MIR484,MIR6506,MIR6511A1,MIR6511A2,MIR6511A3,MIR6511A4,MIR6511B1,MIR6511B2,MIR6770-1,MIR6770-2,MIR6770-3,MPV17L,MYH11,NDE1,NOMO1,NPIPA1,NPIPA5,NTAN1,PDXDC1,PKD1P6-NPIPP1,RRN3	Dupliation	16p13.11 recurrent microduplication (neurocognitive disorder susceptibility locus	1	0	Overlap with genomic disorders	Not included in the primary downstream analyses
13	Male	chr16	15504781	18165043	2660262	ABCC1,ABCC6,C16orf45,FOPNL,KIAA0430,LOC100288162,LOC102723692,MIR3179-1,MIR3179-2,MIR3179-3,MIR3179-4,MIR3180-1,MIR3180-2,MIR3180-3,MIR3670-1,MIR3670-2,MIR3670-3,MIR3670-4,MIR484,MIR6506,MIR6511A1,MIR6511A2,MIR6511A3,MIR6511A4,MIR6770-1,MIR6770-2,MIR6770-3,MYH11,NDE1,NOMO3,NPIPA7,NPIPA8,PKD1P1,XYLT1	Dupliation	16p13.11 recurrent microduplication (neurocognitive disorder susceptibility locus)-	1	0	Overlap with genomic disorders	Not included in the primary downstream analyses
14	Female	chrX	3103056	8296714	5193658	LINC01546,LOC101928201,LOC389906,MIR4767,MIR4770,MIR651,MXRA5,NLGN4X,PNPLA4,PRKX,PRKX-AS1,PUDP,STS,VCX,VCX2,VCX3A	Dupliation		1	0	Large CNV
15	Female	chr1	247834126	248688317	854191	OR11L1,OR13G1,OR14A16,OR14C36,OR1C1,OR2AK2,OR2G6,OR2L13,OR2L1P,OR2L2,OR2L3,OR2L5,OR2L8,OR2M1P,OR2M2,OR2M3,OR2M4,OR2M5,OR2M7,OR2T1,OR2T12,OR2T2,OR2T3,OR2T33,OR2T4,OR2T5,OR2T6,OR2T8,OR2W3,OR6F1,TRIM58	Dupliation		1	0	Large CNV
16	Male	chr5	4275538	5078313	802775	LINC01020,LOC101929153,LOC105374631	Dupliation		1	0	Large CNV
17	Female	chr10	56988356	58020813	1032457	MTRNR2L5	Dupliation		1	0	Large CNV
18	Female	chr21	14595742	15153902	558160	LOC102724188,MIR3118-1,MIR3156-3,MIR8069-1,MIR8069-2,POTED	Deletion		1	0	Large CNV
19	Female	chr18	65695878	66528481	832603	CCDC102B,TMX3	Dupliation		1	0	Large CNV
20	Female	chr1	12336823	13186871	850048	AADACL3,AADACL4,C1orf158,DHRS3,HNRNPCL1,HNRNPCL2,HNRNPCL3,HNRNPCL4,MIR6730,PRAMEF1,PRAMEF11,PRAMEF12,PRAMEF18,PRAMEF2,PRAMEF22,PRAMEF25,PRAMEF26,PRAMEF27,PRAMEF34P,PRAMEF36P,PRAMEF4,PRAMEF5,PRAMEF6,PRAMEF7,PRAMEF8,PRAMEF9,SNORA59A,SNORA59B,VPS13D	Dupliation		0	1	Large CNV
21	Female	chr8	17793096	18412742	619646	ASAH1,LOC101929066,NAT1,NAT2,PCM1,PSD3	Dupliation		1	0	Large CNV
22	Male	chr13	107088897	107937452	848555	ARGLU1,EFNB2,FAM155A,LINC00443,LINC00551	Dupliation		1	0	Large CNV
23	Male	chr9	71037509	71631917	594408	FAM122A,LINC01506,LOC101927069,PGM5,PIP5K1B,PRKACG,TMEM252	Dupliation		1	0	Large CNV
24	Female	chr16	16235044	18165043	1929999	ABCC1,ABCC6,LOC100288162,LOC102723692,MIR3179-1,MIR3179-2,MIR3179-3,MIR3179-4,MIR3180-1,MIR3180-2,MIR3180-3,MIR3670-1,MIR3670-2,MIR3670-3,MIR3670-4,MIR6511A1,MIR6511A2,MIR6511A3,MIR6511A4,MIR6770-1,MIR6770-2,MIR6770-3,NOMO3,NPIPA7,NPIPA8,PKD1P1,XYLT1	Dupliation		1	0	Large CNV
25	Male	chr2	110852875	111399346	546471	BUB1,LIMS3,LIMS3-LOC440895,LIMS4,LINC00116,LINC01106,LINC01123,LOC100288570,LOC100507334,LOC440895,MALL,MIR4436B1,MIR4436B2,NPHP1,RGPD5,RGPD6	Deletion		1	0	Large CNV
26	Female	chr2	110852875	111406857	553982	BUB1,LIMS3,LIMS3-LOC440895,LIMS4,LINC00116,LINC01106,LINC01123,LOC100288570,LOC100507334,LOC440895,MALL,MIR4436B1,MIR4436B2,NPHP1,RGPD5,RGPD6	Deletion		1	0	Large CNV
27	Female	chr10	56899828	57978032	1078204	MTRNR2L5	Dupliation		1	0	Large CNV
28	Male	chr12	72990194	73585383	595189	LOC101928137,TRHDE	Dupliation		1	0	Large CNV
29	Male	chr3	162617088	163243727	626639	LINC01192	Dupliation		1	1	Large CNV
29	Male	chr7	90401134	91603134	1202000	AKAP9,CDK14,FZD1,MTERF1	Dupliation		1	1	Large CNV
30	Female	chr11	48387275	48925223	537948	OR4A47	Deletion		1	0	Large CNV
31	Female	chr11	50095090	50721733	626643	LOC441601,LOC646813	Dupliation		1	0	Large CNV
31	Male	chr19	401048	1475240	1074192	ABCA7,APC2,ARID3A,ATP5D,AZU1,BSG,C19orf24,C19orf25,C2CD4C,CBARP,CDC34,CFD,CIRBP,CIRBP-AS1,CNN2,DAZAP1,EFNA2,ELANE,FGF22,FSTL3,GAMT,GPX4,GRIN3B,GZMM,HCN2,HMHA1,KISS1R,MADCAM1,MED16,MIDN,MIR3187,MIR4745,MISP,MUM1,NDUFS7,ODF3L2,PALM,PLPPR3,POLR2E,POLRMT,PRSS57,PRTN3,PTBP1,R3HDM4,RNF126,RNU6-2,RPS15,SBNO2,SHC2,STK11,TMEM259,TPGS1,WDR18	Deletion		1	0	Large CNV
32	Female	chr11	54847856	56009243	1161387	OR10AG1,OR4A15,OR4A16,OR4C11,OR4C15,OR4C16,OR4C6,OR4P4,OR4S2,OR5AS1,OR5D13,OR5D14,OR5D16,OR5D18,OR5F1,OR5I1,OR5J2,OR5L1,OR5L2,OR5T2,OR5W2,OR7E5P,OR8H2,OR8H3,OR8I2,OR8J3,OR8K5,TRIM48,TRIM51,TRIM51HP	Dupliation		1	0	Large CNV
33	Male	chr7	108434502	110775399	2340897	C7orf66,EIF3IP1,IMMP2L,LRRN3	Dupliation		1	0	Large CNV
34	Female	chrX	148763380	149507237	743857	CXorf40B,HSFX1,HSFX2,LINC00850,LINC00894,MAGEA11,MAGEA8,MAGEA8-AS1,MAGEA9,MAGEA9B,MIR2114	Dupliation		1	0	Large CNV
35	Female	chr13	96993818	97533432	539614	HS6ST3,MIR4501	Dupliation		1	0	Large CNV
36	Male	chr7	66472198	67237875	765677	LINC01372,MIR4650-1,MIR4650-2,PMS2P4,STAG3L4,TYW1	Dupliation		1	0	Large CNV
37	Male	chr2	45645631	46355848	710217	PRKCE,SRBD1	Dupliation		1	0	Large CNV
38	Female	chrX	31841447	36387037	4545590	CFAP47,DMD,FAM47A,FAM47B,MAGEB16,MIR3915,RP11-87M18.2,TMEM47	Dupliation		1	0	Large CNV
39	Female	chr5	157467325	158424920	957595	EBF1,LOC101927697	Dupliation		1	0	Large CNV
40	Male	chr1	12359878	12917419	557541	AADACL3,AADACL4,C1orf158,DHRS3,HNRNPCL1,HNRNPCL3,HNRNPCL4,MIR6730,PRAMEF1,PRAMEF11,PRAMEF12,PRAMEF2,SNORA59A,SNORA59B,VPS13D	Dupliation		1	0	Large CNV
41	Female	chr8	17793096	18412742	619646	ASAH1,LOC101929066,NAT1,NAT2,PCM1,PSD3	Dupliation		0	1	Large CNV
41	Male	chr18	63289751	64666287	1376536	CDH19,CDH7	Deletion		1	0	Large CNV
41	Male	chr2	189850463	190621527	771064	ANKAR,ASNSD1,COL3A1,COL5A2,MIR3129,MIR3606,OSGEPL1,SLC40A1,WDR75	Dupliation		1	0	Large CNV
42	Male	chr2	11944	868136	856192	ACP1,FAM110C,FAM150B,LINC01115,SH3YL1,TMEM18	Deletion		1	0	Large CNV
43	Male	chr5	73231666	73890439	658773	ARHGEF28,LINC01331,LINC01333,LINC01335	Dupliation		1	0	Large CNV
44	Female	chrX	33620398	34358075	737677	FAM47A	Dupliation		1	1	Large CNV
45	Male	chr1	53807803	55966764	2158961	ACOT11,BSND,CDCP2,CYB5RL,DHCR24,DIO1,DMRTB1,FAM151A,GLIS1,HSPB11,LDLRAD1,LEXM,LOC100507634,LRRC42,MIR4422,MIR4781,MROH7,MROH7-TTC4,MRPL37,NDC1,PARS2,PCSK9,SLC25A3P1,SSBP3,SSBP3-AS1,TCEANC2,TMEM59,TMEM61,TTC22,TTC4,USP24,YIPF1	Deletion		1	0	Large CNV
46	Female	chr2	32633925	33331219	697294	BIRC6,BIRC6-AS2,LINC00486,LOC100271832,LTBP1,MIR4765,MIR558,TTC27	Dupliation		1	0	Large CNV
47	Male	chr11	50119532	50733811	614279	LOC441601,LOC646813	Dupliation		1	0	Large CNV
48	Female	chrX	15329295	15875411	546116	ACE2,AP1S2,ASB11,BMX,CA5B,CA5BP1,FIGF,GS1-594A7.3,INE2,PIGA,PIR,PIR-FIGF,TMEM27,ZRSR2	Dupliation		1	0	Large CNV
49	Female	chrX	148763380	149507237	743857	CXorf40B,HSFX1,HSFX2,LINC00850,LINC00894,MAGEA11,MAGEA8,MAGEA8-AS1,MAGEA9,MAGEA9B,MIR2114	Dupliation		1	0	Large CNV
50	Female	chr4	10203462	10859479	656017	CLNK,ZNF518B	Dupliation		1	0	Large CNV
51	Female	chr7	9367328	10920358	1553030	PER4	Dupliation		1	0	Large CNV
52	Male	chr13	66214302	67220437	1006135	LINC01052,MIR4704,MIR548X2,PCDH9	Dupliation		0	1	Large CNV
53	Female	chr11	48319767	48925223	605456	OR4A47,OR4C3,OR4C45,OR4S1	Dupliation		1	0	Large CNV
54	Female	chr9	28208071	28883568	675497	LINGO2,MIR876	Deletion		1	0	Large CNV
55	Male	chr2	200025189	200606622	581433	LOC101927641,SATB2,SATB2-AS1	Dupliation		1	0	Large CNV
56	Male	chr5	98425200	99040204	615004	CTD-2151A2.1	Deletion		0	1	Large CNV
57	Female	chrX	84904756	86503395	1598639	CHM,DACH2,MIR1321,MIR361	Dupliation		1	0	Large CNV
58	Male	chr5	45526005	46399093	873088	HCN1	Dupliation		0	1	Large CNV
59	Female	chr17	71831938	72689024	857086	BTBD17,C17orf77,CD300A,CD300C,CD300E,CD300LB,CD300LD,DNAI2,GPR142,GPRC5C,KIF19,MGC16275,RAB37,RPL38,TTYH2	Dupliation		1	0	Large CNV
60	Female	chr10	224497	776027	551530	DIP2C,MIR5699,MIR7641-2,PRR26,ZMYND11	Dupliation		1	0	Large CNV
61	Male	chr19	28050844	29058117	1007273	LINC00662,LOC100420587,LOC101927151	Dupliation		1	0	Large CNV
62	Female	chr7	132396099	133096654	700555	CHCHD3,EXOC4,FLJ40288,LOC100506937,LOC105375512,MIR3654,MIR6133	Dupliation		1	0	Large CNV
63	Female	chr20	26252906	29637560	3384654	FRG1BP,FRG1DP,LINC01598	Dupliation		1	0	Large CNV
64	Male	chr12	128250618	128799504	548886	CRAT8,FLJ37505,LINC00507,LINC00508,LOC100996679,LOC101927694,MIR3612,MIR4419B,TMEM132C	Dupliation		1	1	Large CNV
65	Male	chr7	155971101	157770913	1799812	C7orf13,DNAJB6,LINC00244,LINC01006,LMBR1,LOC100506585,LOC101927914,LOC285889,MIR153-2,MNX1,MNX1-AS1,NOM1,PTPRN2,RNF32,UBE3C	Dupliation		1	0	Large CNV
66	Female	chrX	33619059	34377735	758676	FAM47A	Dupliation		1	1	Large CNV
67	Female	chr21	44022793	45153751	1130958	CBS,CRYAA,ERVH48-1,FRGCA,HSF2BP,LINC00313,LINC00319,LINC00322,LOC101928233,LOC102724428,LOC102724652,LOC106780825,MIR6070,NDUFV3,PDE9A,PDXK,PKNOX1,RRP1B,SIK1,TCONS_00029157,U2AF1,U2AF1L5,WDR4	Dupliation		1	0	Large CNV
67	Male	chr2	87393144	87974847	581703	LINC00152,MIR4435-1,MIR4435-2,MIR4771-1,MIR4771-2	Dupliation		1	0	Large CNV
68	Female	chr2	110852875	111406224	553349	BUB1,LIMS3,LIMS3-LOC440895,LIMS4,LINC00116,LINC01106,LINC01123,LOC100288570,LOC100507334,LOC440895,MALL,MIR4436B1,MIR4436B2,NPHP1,RGPD5,RGPD6	Deletion		1	0	Large CNV
69	Male	chr10	57075157	57660466	585309	MTRNR2L5	Dupliation		1	1	Large CNV
70	Male	chr17	71839751	72682197	842446	BTBD17,C17orf77,CD300A,CD300C,CD300E,CD300LB,CD300LD,DNAI2,GPR142,GPRC5C,KIF19,MGC16275,RAB37,RPL38,TTYH2	Dupliation		1	0	Large CNV
70	Male	chrX	91615207	92353303	738096	MIR4454,PCDH11X	Dupliation		1	0	Large CNV
71	Male	chr3	12384542	13005609	621067	CAND2,IQSEC1,MKRN2,MKRN2OS,PPARG,RAF1,RPL32,SNORA7A,TMEM40,TSEN2	Dupliation		1	0	Large CNV
72	Female	chr4	25363919	25913839	549920	ANAPC4,LOC101929161,SEL1L3,SLC34A2,ZCCHC4	Dupliation		1	0	Large CNV
73	Female	chr5	37034885	37716067	681182	C5orf42,LOC105374727,NIPBL,NUP155,WDR70	Dupliation		1	0	Large CNV
74	Female	chr8	37194555	38915604	1721049	ADAM9,ADGRA2,ADRB3,ASH2L,BAG4,BRF2,C8orf86,DDHD2,EIF4EBP1,ERLIN2,FGFR1,GOT1L1,HTRA4,LETM2,LINC01605,LOC101929622,LOC102723701,LOC728024,LSM1,MIR1268A,PLEKHA2,PLPP5,PROSC,RAB11FIP1,RNF5P1,STAR,TACC1,TM2D2,WHSC1L1,ZNF703	Dupliation		1	0	Large CNV
75	Male	chr10	109692870	110391720	698850	LINC01435	Dupliation		1	1	Large CNV
76	Male	chr2	189850463	190571776	721313	ANKAR,ASNSD1,COL3A1,COL5A2,MIR3129,MIR3606,SLC40A1,WDR75	Dupliation		1	0	Large CNV
77	Female	chr21	14766737	48099610	33332873	AATBC,ABCC13,ABCG1,ADAMTS1,ADAMTS5,ADARB1,AGPAT3,AIRE,ANKRD20A11P,APP,ATP5J,ATP5O,B3GALT5,B3GALT5-AS1,BACE2,BACH1,BACH1-IT2,BRWD1,BRWD1-AS1,BRWD1-IT2,BTG3,C21orf140,C21orf2,C21orf33,C21orf58,C21orf59,C21orf62,C21orf62-AS1,C21orf91,C21orf91-OT1,C2CD2,CBR1,CBR3,CBR3-AS1,CBS,CCT8,CHAF1B,CHODL,CHODL-AS1,CLDN14,CLDN17,CLDN8,CLIC6,COL18A1,COL18A1-AS1,COL18A1-AS2,COL6A1,COL6A2,CRYAA,CRYZL1,CSTB,CXADR,CY…	Dupliation		1	0	Large CNV
77	Male	chr11	50180209	50733811	553602	LOC441601,LOC646813	Dupliation		1	0	Large CNV
78	Female	chr7	64594340	65173823	579483	INTS4P2,LOC441242,ZNF92	Deletion		1	0	Large CNV
79	Female	chrX	140290772	140881677	590905	LOC645188,SPANXA1,SPANXA2,SPANXA2-OT1,SPANXC,SPANXD	Dupliation		1	0	Large CNV
80	Male	chr2	133302558	134089004	786446	GPR39,LOC101928161,LYPD1,MIR7853,NCKAP5	Dupliation		1	0	Large CNV
81	Female	chr3	162617088	163223847	606759	LINC01192	Dupliation		1	0	Large CNV
82	Female	chr3	24285256	25077932	792676	MIR4792,THRB,THRB-AS1	Dupliation		1	0	Large CNV
83	Male	chr4	189260120	189794335	534215	LINC01060	Deletion		0	1	Large CNV
84	Female	chr15	54022123	55342353	1320230	UNC13C,WDR72	Dupliation		1	0	Large CNV
85	Female	chrX	140193823	140836763	642940	LDOC1,LOC645188,RNU6-2,SPANXA1,SPANXA2,SPANXA2-OT1,SPANXC,SPANXD	Dupliation		0	1	Large CNV
86	Female	chr13	108405225	109361345	956120	ABHD13,FAM155A,FAM155A-IT1,LIG4,MYO16,TNFSF13B	Dupliation		1	0	Large CNV
87	Female	chr17	79281090	80079599	798509	ACTG1,ALYREF,ANAPC11,ARHGDIA,ARL16,ASPSCR1,BAHCC1,CCDC137,CCDC57,DCXR,DUS1L,FAAP100,FAM195B,FASN,FSCN2,GCGR,GPS1,HGS,LINC00482,LOC100130370,LRRC45,MAFG,MAFG-AS1,MIR3186,MIR4740,MIR6786,MRPL12,MYADML2,NOTUM,NPB,NPLOC4,OXLD1,P4HB,PCYT2,PDE6G,PPP1R27,PYCR1,RAC3,RFNG,SIRT7,SLC25A10,SNORD134,STRA13,TMEM105,TSPAN10	Dupliation		1	1	Large CNV
88	Female	chr2	45408893	45971466	562573	LINC01121,PRKCE,SRBD1	Dupliation		1	0	Large CNV
89	Male	chr10	119181871	122849667	3667796	BAG3,CACUL1,CASC2,EIF3A,EMX2,EMX2OS,FAM204A,FAM45A,FAM45BP,GRK5,INPP5F,LINC00867,LINC01561,MCMBP,MIR4681,MIR4682,MIR5694,NANOS1,PLPP4,PRDX3,PRLHR,RAB11FIP2,RGS10,SEC23IP,SFXN4,SNORA19,TIAL1,WDR11,WDR11-AS1	Dupliation		1	0	Large CNV
90	Female	chr7	9367328	10920358	1553030	PER4	Dupliation		1	0	Large CNV
91	Female	chr3	162617088	163233510	616422	LINC01192	Dupliation		1	0	Large CNV
92	Female	chr17	37368	650657	613289	C17orf97,FAM101B,FAM57A,GEMIN4,LOC100506388,RPH3AL,VPS53	Deletion		1	0	Large CNV
93	Female	chrX	78343520	79193728	850208	GPR174,ITM2A	Dupliation		1	0	Large CNV
94	Male	chr1	247389150	248835100	1445950	GCSAML,GCSAML-AS1,NLRP3,OR11L1,OR13G1,OR14A16,OR14C36,OR1C1,OR2AK2,OR2B11,OR2C3,OR2G2,OR2G3,OR2G6,OR2L13,OR2L1P,OR2L2,OR2L3,OR2L5,OR2L8,OR2M1P,OR2M2,OR2M3,OR2M4,OR2M5,OR2M7,OR2T1,OR2T10,OR2T11,OR2T12,OR2T2,OR2T27,OR2T29,OR2T3,OR2T33,OR2T34,OR2T35,OR2T4,OR2T5,OR2T6,OR2T8,OR2W3,OR2W5,OR6F1,TRIM58,VN1R5,ZNF496	Dupliation		1	0	Large CNV
95	Male	chr2	78629759	79993241	1363482	CTNNA2,LOC101927987,MIR4264,REG1A,REG1B,REG1CP,REG3A,REG3G	Dupliation		0	1	Large CNV
